# Supplementary material for: Establishment and Characterization of an Epstein-Barr Virus–positive Cell Line from a Non-keratinizing Differentiated Primary Nasopharyngeal Carcinoma
Source: Cancer Res Commun. 2024 Mar 4;4(3):645–59. doi: 10.1158/2767-9764.CRC-23-0341 (PMC10911800; doi:10.1158/2767-9764.CRC-23-0341)
Supplement: Supplementary Table 1 — Primer list and sequences [file crc-23-0341-s02.xlsx]

## Sheet: Supplementary Table 1
Supplementary Table 1: Primer list and sequences
List of primers for EBV gene expression analysis
Name	Sequence (5’-3’)
EBNA1_F	GAGAAGGCCCAAGCACTG
EBNA1_R	CTCCTTGACCACGATGCTTT
EBER1/2_F	GAGGTTTTGCTAGGGAGGAGA
EBER1/2_R	CACCACCCGGGACTTGTA
LMP1_F	GTCCTGTGGGCCATTGTC
LMP1_R	CCCACTCTGCTCTCAAAACC
LMP2_F	GACATGAAGAGCACGAAGAGC
LMP2_R	TTCTCATGCTCCTATGGACACTT
BRLF1_F	GCTCAGGTCCATCTGTCCAC
BRLF1_R	GGGAGATGGCTGACACTGTT
BMRF1_F	GCGAGGAAAAGGACATCGT
BMRF1_R	CTTCACTTTCTTGGGGTGCT
BLLF1_F	CATCTACAGATTCCAGGCTTACTTG
BLLF1_R	AGCTTCCAATTAACGTCACCA
BZLF1_F	CCGGCTTGGTTAGTCTGTTG
BZLF1_R	AGCTTATGCAGCACCTCAGC
List of primers and probes used for EBV copy number assay
Name	Sequence (5’-3)
EBNA-1162F	TCATCATCATCCGGGTCTCC
EBNA-1229R	CCTACAGGGTGGAAAAATGGC
β-globin-354F	GTGCACCTGACTCCTGAGGAGA
β-globin-455R	CCTTGATACCAACCTGCCCAG
EBNA-1186T probe	(FAM)CGCAGGCCCCCTCCAGGTAGAA(TAMRA)
β-globin-402T probe	(FAM)AAGGTGAACGTGGATGAAGTTGGTGG(TAMRA)
List of primers for LINE1 quantification on RNAse-treated sample
Name	Sequence (5’-3)
L1 5'UTR_F'	CGAGATCAAACTGCAAGGCG
L1 5'UTR_R'	CCGGCCGCTTTGTTTACCTA
L1 ORF1-F'	ACCTGAAAGTGACGGGGAGA
L1 ORF1-R'	CCTGCCTTGCTAGATTGGGG
L1 ORF2-F'	CAAACACCGCATATTCTCACTCA
L1 ORF2-R'	CTTCCTGTGTCCATGTGATCTCA
