# Supplementary material for: Establishment and Characterization of an Epstein-Barr Virus–positive Cell Line from a Non-keratinizing Differentiated Primary Nasopharyngeal Carcinoma
Source: Cancer Res Commun. 2024 Mar 4;4(3):645–59. doi: 10.1158/2767-9764.CRC-23-0341 (PMC10911800; doi:10.1158/2767-9764.CRC-23-0341)
Supplement: Supplementary Table 2 — List of 211 published EBV genomes used in this study [file crc-23-0341-s03.xlsx]

## Sheet: Supplementary Table 2
Supplementary Table 2: List of 211 published EBV genomes used in this study
Sample	GenBank Accession number
Akata	KC207813.1
GD1	AY961628.3
GD2	HQ020558.1
NPC43	MH590578.1
M81	KF373730.1
C666-1	KC617875.1
B95.8Raji	NC_007605.1
HKNPC62	MH590573.1
HKNPC61	MH590572.1
HKNPC60	MH590571.1
HKNPC59	MH590570.1
HKNPC58	MH590569.1
HKNPC57	MH590568.1
HKNPC56	MH590567.1
HKNPC55	MH590566.1
HKNPC54	MH590565.1
HKNPC53	MH590564.1
HKNPC52	MH590563.1
HKNPC51	MH590562.1
HKNPC50	MH590561.1
HKNPC49	MH590560.1
HKNPC48	MH590559.1
HKNPC47	MH590558.1
HKNPC46	MH590557.1
HKNPC45	MH590556.1
HKNPC44	MH590555.1
HKNPC43	MH590554.1
HKNPC42	MH590553.1
HKNPC41	MH590552.1
HKNPC40	MH590551.1
HKNPC39	MH590550.1
HKNPC38	MH590549.1
HKNPC37	MH590548.1
HKNPC36	MH590547.1
HKNPC35	MH590546.1
HKNPC34	MH590545.1
HKNPC33	MH590544.1
HKNPC32	MH590543.1
HKNPC31	MH590542.1
HKNPC30	MH590541.1
HKNPC29	MH590540.1
HKNPC28	MH590539.1
HKNPC27	MH590538.1
HKNPC26	MH590537.1
HKNPC25	MH590536.1
HKNPC24	MH590535.1
HKNPC23	MH590534.1
HKNPC22	MH590533.1
HKNPC21	MH590532.1
HKNPC20	MH590531.1
HKNPC19	MH590530.1
HKNPC18	MH590529.1
HKNPC17	MH590528.1
HKNPC16	MH590527.1
HKNPC15	MH590526.1
HKNPC14	MH590525.1
HKNPC13	MH590524.1
HKNPC12	MH590523.1
HKNPC11	MH590522.1
HKNPC10	MH590521.1
HKNPC9	MH590520.1
HKNPC8	MH590519.1
HKNPC7	MH590518.1
HKNPC6	MH590517.1
HKNPC5	MH590516.1
HKNPC4	MH590515.1
HKNPC3	MH590514.1
HKNPC2	MH590513.1
HKNPC1	MH590512.1
HKHD142	MH590511.1
HKHD141	MH590510.1
HKHD140	MH590509.1
HKHD139	MH590508.1
HKHD138	MH590507.1
HKHD137	MH590506.1
HKHD136	MH590505.1
HKHD135	MH590504.1
HKHD134	MH590503.1
HKHD133	MH590502.1
HKHD132	MH590501.1
HKHD131	MH590500.1
HKHD130	MH590499.1
HKHD129	MH590498.1
HKHD128	MH590497.1
HKHD127	MH590496.1
HKHD126	MH590495.1
HKHD125	MH590494.1
HKHD124	MH590493.1
HKHD123	MH590492.1
HKHD122	MH590491.1
HKHD121	MH590490.1
HKHD120	MH590489.1
HKHD119	MH590488.1
HKHD118	MH590487.1
HKHD117	MH590486.1
HKHD116	MH590485.1
HKHD115	MH590484.1
HKHD114	MH590483.1
HKHD113	MH590482.1
HKHD112	MH590481.1
HKHD111	MH590480.1
HKHD110	MH590479.1
HKHD109	MH590478.1
HKHD108	MH590477.1
HKHD107	MH590476.1
HKHD106	MH590475.1
HKHD105	MH590474.1
HKHD104	MH590473.1
HKHD103	MH590472.1
HKHD102	MH590471.1
HKHD101	MH590470.1
HKHD100	MH590469.1
HKHD99	MH590468.1
HKHD98	MH590467.1
HKHD97	MH590466.1
HKHD96	MH590465.1
HKHD95	MH590464.1
HKHD94	MH590463.1
HKHD93	MH590462.1
HKHD92	MH590461.1
HKHD91	MH590460.1
HKHD90	MH590459.1
HKHD89	MH590458.1
HKHD88	MH590457.1
HKHD87	MH590456.1
HKHD86	MH590455.1
HKHD85	MH590454.1
HKHD84	MH590453.1
HKHD83	MH590452.1
HKHD82	MH590451.1
HKHD81	MH590450.1
HKHD80	MH590449.1
HKHD79	MH590448.1
HKHD78	MH590447.1
HKHD77	MH590446.1
HKHD76	MH590445.1
HKHD75	MH590444.1
HKHD74	MH590443.1
HKHD73	MH590442.1
HKHD72	MH590441.1
HKHD71	MH590440.1
HKHD70	MH590439.1
HKHD69	MH590438.1
HKHD68	MH590437.1
HKHD67	MH590436.1
HKHD66	MH590435.1
HKHD65	MH590434.1
HKHD64	MH590433.1
HKHD63	MH590432.1
HKHD62	MH590431.1
HKHD61	MH590430.1
HKHD60	MH590429.1
HKHD59	MH590428.1
HKHD58	MH590427.1
HKHD57	MH590426.1
HKHD56	MH590425.1
HKHD55	MH590424.1
HKHD54	MH590423.1
HKHD53	MH590422.1
HKHD52	MH590421.1
HKHD51	MH590420.1
HKHD50	MH590419.1
HKHD49	MH590418.1
HKHD48	MH590417.1
HKHD47	MH590416.1
HKHD46	MH590415.1
HKHD45	MH590414.1
HKHD44	MH590413.1
HKHD43	MH590412.1
HKHD42	MH590411.1
HKHD41	MH590410.1
HKHD40	MH590409.1
HKHD39	MH590408.1
HKHD38	MH590407.1
HKHD37	MH590406.1
HKHD36	MH590405.1
HKHD35	MH590404.1
HKHD34	MH590403.1
HKHD33	MH590402.1
HKHD32	MH590401.1
HKHD31	MH590400.1
HKHD30	MH590399.1
HKHD29	MH590398.1
HKHD28	MH590397.1
HKHD27	MH590396.1
HKHD26	MH590395.1
HKHD25	MH590394.1
HKHD24	MH590393.1
HKHD23	MH590392.1
HKHD22	MH590391.1
HKHD21	MH590390.1
HKHD20	MH590389.1
HKHD19	MH590388.1
HKHD18	MH590387.1
HKHD17	MH590386.1
HKHD16	MH590385.1
HKHD15	MH590384.1
HKHD14	MH590383.1
HKHD13	MH590382.1
HKHD12	MH590381.1
HKHD11	MH590380.1
HKHD10	MH590379.1
HKHD9	MH590378.1
HKHD8	MH590377.1
HKHD7	MH590376.1
HKHD6	MH590375.1
HKHD5	MH590374.1
HKHD4	MH590373.1
HKHD3	MH590372.1
HKHD2	MH590371.1
HKHD1	MH590370.1
