# Supplementary material for: Establishment and Characterization of an Epstein-Barr Virus–positive Cell Line from a Non-keratinizing Differentiated Primary Nasopharyngeal Carcinoma
Source: Cancer Res Commun. 2024 Mar 4;4(3):645–59. doi: 10.1158/2767-9764.CRC-23-0341 (PMC10911800; doi:10.1158/2767-9764.CRC-23-0341)
Supplement: Supplementary Table 4 — Antibody and probe list for immunohistochemistry [file crc-23-0341-s05.xlsx]

## Sheet: Supplementary Table 4
Supplementary Table 4: Antibody and probe list for immunohistochemistry
Antibody/probe	Dilution	Clone	Manufacturer	Detection system
Cytokeratin	1:100	AE1/AE3	DAKO	BOND Polymer Refine Detection
LMP-1	1:100	CS. 1-4	DAKO	BOND Polymer Refine Detection
EBV ZEBRA (Zta)	01:50:00	BZ1	Santa Cruz	BOND Intense R Detection
BOND EBER probe	ready to use	-	Leica Biosystems	BOND Polymer Refine Detection
BOND RNA positive control probe	ready to use	-	Leica Biosystems	BOND Polymer Refine Detection
BOND RNA positive control probe	ready to use	-	Leica Biosystems	BOND Polymer Refine Detection
BOND anti-fluorescein antibody	ready to use	-	Leica Biosystems	BOND Polymer Refine Detection
INFORM EBER Probe	ready to use	-	VENTANA	VENTANA ISH I view
FLEX monoclonal mouse anti-human CD45, Leucocyte common antigen	ready to use	2B11 + PD7/26	DAKO	ENVISION FLEX+
