# Supplementary material for: Establishment and Characterization of an Epstein-Barr Virus–positive Cell Line from a Non-keratinizing Differentiated Primary Nasopharyngeal Carcinoma
Source: Cancer Res Commun. 2024 Mar 4;4(3):645–59. doi: 10.1158/2767-9764.CRC-23-0341 (PMC10911800; doi:10.1158/2767-9764.CRC-23-0341)
Supplement: Supplementary Table 5 — Antibodies used for western blotting [file crc-23-0341-s06.xlsx]

## Sheet: Supplementary Table 5
Supplementary Table 5: Antibodies used for western blotting
Primary/Secondary antibodies	Sources	Catalogue number	Antibody dilution
Anti-EBV-Zebra (Zta)	Santa Cruz	sc-53904	1:500
Anti-EBV-Ea-D	Santa Cruz	sc-58121	1:500
Anti-HLA-A	Santa Cruz	sc-390473	1:500
Anti-HLA-B/C	Santa Cruz	sc-166668	1:500
Anti-GAPDH	Trevigen	2275-PC-020	1:1000
Vinculin	Santa Cruz	sc-73614	1:500
Anti-human actin (clone C4), Mouse monoclonal	Merck Milipore	MAB1501	1:5000
Goat anti-rabbit IgG-HRP	SouthernBiotech	SB4010-05	1:10000
Goat anti-mouse IgG-HRP	SouthernBiotech	SB1010-05	1:10000
