# Supplementary material for: Establishment and Characterization of an Epstein-Barr Virus–positive Cell Line from a Non-keratinizing Differentiated Primary Nasopharyngeal Carcinoma
Source: Cancer Res Commun. 2024 Mar 4;4(3):645–59. doi: 10.1158/2767-9764.CRC-23-0341 (PMC10911800; doi:10.1158/2767-9764.CRC-23-0341)
Supplement: Supplementary Table 6 — Comparison of variants identified between NPC268 and C666-1 [file crc-23-0341-s07.xlsx]

## Sheet: Supplementary Table 6
Supplementary Table 6: Comparison of variants identified between NPC268 and C666-1
	NPC268_T	NPC268_CL	C666-1
			(Xiao et al. 2016)
SNVs	3813256	3551161	2289321
InDels	930220	834544	1038097
SVs	12098	9309	5820
Comparison of variants (considering all types in various genomic regions) identified from NPC268 tumor (NPC268_T), NPC268 cell line (NPC268_CL) with C666-1, using the hg38 (NPC268) and hg19 (C666-1, Xiao et al. 2016) reference genomes.
