# Supplementary material for: Establishment and Characterization of an Epstein-Barr Virus–positive Cell Line from a Non-keratinizing Differentiated Primary Nasopharyngeal Carcinoma
Source: Cancer Res Commun. 2024 Mar 4;4(3):645–59. doi: 10.1158/2767-9764.CRC-23-0341 (PMC10911800; doi:10.1158/2767-9764.CRC-23-0341)
Supplement: Supplementary Table 9 — Summary table comparing NPC268 with other three EBV-positive lines [file crc-23-0341-s10.xlsx]

## Sheet: Supplementary Table 9
Supplementary Table 9: Summary table comparing NPC268 with other three EBV-positive lines
	NPC268	NPC43	C17	C666-1
Publication	Current study	Lin et al. 2018 [Ref 23]	Yip et al. 2018 [Ref 26]	Cheung et al. 1999 [Ref 25]
NPC subtype	Non-keratinizing	Non-keratinizing	Non-keratinizing	Non-keratinizing
Differentiation subtype	Differentiated	Poorly differentiated	Poorly differentiated	Undifferentiated
Epigenomic subtype	HypoNPC	HypoNPC	HyperNPC	HyperNPC
Type of tumor	Primary	Nasopharyngectomized tissue (with recurrence and metastasis)	Cutaneous metastasis	Unknown
Treatment history prior to biopsy	None	Chemo-radiotherapy then adjuvant chemotherapy	Multiple treatment	Unknown
Establishment method	Direct from primary tumor tissue, using conditional reprogramming method	Direct from tumor tissue, using conditional reprogramming method	Outgrowth from long term xenograft of C17	Subcloned from parental C666 which showed epithelial outgrowth from xenograft xeno-666
Use of Rock Inhibitor	Yes	Yes	Yes	No
Key reported mutations in cancer driver genes	AKT1, PMS2, CBL, FLT3, CDH1, ARHGEF10, KAT6B	TP53, SEMA3C, IFNAR2, RUNX3, TRAF3, TGFB2, BIRC6 etc	Unknown	CYLD, PMS2
Key karyotype abnomaly (ploidy)	Missing chromosome 2; Early passage (hypodiploid and hypotetraploid); late passage (hypotetraploid)	(Near diploid)	(Near diploid)	(Sub-diploid)
	Early passage: 41~43,-X,add(X)(p?11.2),add(1)(p13),-2,-2,del(3)(p13),+5,add(5)(p13),add(7)(q?22), del(9)(q13q22),der(10)t(1;10)(p13;q26),-11,-14,add(16)(q24),-18,add(20)(p13),-22,+3mar[cp6]/42~43,sl,-17[cp5]/41~43,sl,der(17)t(7;17)(q11.2;p11.2)[cp6]/86,slx2[cp2]; Late passage: 71~73<4n>,-X,-X,add(X)(p11.2)x2,add(1)(p13)x2,-2,-2,-2,-2,del(3)(p13)x2,-4,-4,+5,add(5)(p13)x2, -6,-7,-7,add(7)(q22)x2,-8…	38,X,-Y,i(1)(q10),-3,-3, der(4)t(4;8)(q21;q?), der(5)t(5;11) (q35;?)t(11;12)(?;?),i(5)(p10),i(6)(q10),der(7)t(7;20)(q11;?)t(3;20)(q13;?),der(7)t(3;7)(?;q11),-8,del(9)(p11),del(11)(q11), del(11)(p11),der(12)t(3;12)(?;q13), -13,-14,der(14)t(7;14)(q?;q21),-16,der(17)t(16;17)(q10;q11)t(12;16)(?;?),+19,der(20)t(12;20)(q?;q11)t(3;12)(?;q13),-21,der(21)t(12;21)(p11,p11),-22, der(1;22) (?;p11) [cp12]	39,X,-Y?,del(1)(p3?),der (1)t(1;?3)(q21;?),der(2)t(2;?12)(p24;?),der(3)t(3;8)(p24;q21),−4,dup (?)(5)(q?),der(5)t(5;9)(q31;q11)t(8;9)(q11;q2?),+6,der(6)del(6)(p21)t (4;6)(q12;q12),der(6;12)(q10;q10),der(7)t(7;9)(q3?;?),−8,der(8;12) (q10;p10),der(9)t(2;9)(?;q3?),del(10)(q11),der(11;21)(q10;q10),der (11)t(8;11)(?;q12),der(13;13)(q10;q10)del(q31),−14,der(14)t(1;14) (p11;?)del(1)(q?),−16,der(16)t(1;16…	45,X,del(X)(q24),−5der(5)(5pter→5q31::5q13→5q31::5p12→5pter),der(6;?)(q10;p10),add(7)(p22),+9,del(11)(q13),add(12)(p13),−14,−18,−21,+2mar.
Key chromosomal gain/loss events	loss of chromosome X, 2, 4, 6, 7, 8, 10, 13, 14, 15, 16, 18, 19 and 22, structural abnormalities of chromosomes Xp, 1p, 3p, 5p, 7q, 8p, 9q, 16q, 17p, 20p and 21p, unbalanced 1;10 and 7;17 translocations, an isochromosome 21q and the addition of several marker chromosomes.	loss of chromosomes 3, 8, 13, 14, 16, 21, 22, Y; gain of chromosome 19	Unknown	trisomy 9, monosomies 14, 18, and 21, chromosome 5 derivative; deletion of 11q13
EBV - BALF2 high risk variant - BALF2 (T162476C)	Absent	Present	Unknown	Present
EBV - BALF2 high risk variant - BALF2 (C163364T)	Absent	Present	Unknown	Present
EBV - EBER4bp_del high risk variant	Present	Present	Unknown	Present
Lytic reactivation ability	Capable of lytic reactivation by NaBu, TPA and BZLF1 overexpression	Capable of lytic reactivation by overexpressing BZLF1	Capable of lytic reactivation by TPA	Defective
KRT18 gene expression (differentiation marker)	Highest	Lowest	Intermediate	Intermediate
BCL2L2 gene expression	Lowest	Intermediate	Highest	Intermediate
